# Supplementary material for: Safe Stockpiling of the MTX‑1 Primary Explosive in Alkali or Alkaline Earth Metal Complexes and Coordination Polymers
Source: Inorg Chem. 2026 Feb 18;65(8):4420–9. doi: 10.1021/acs.inorgchem.5c04892 (PMC12958285; doi:10.1021/acs.inorgchem.5c04892)
Supplement: Supplementary file 1 [file ic5c04892_si_001.xyz]

132
[MTX-1*·Li(H2O)2]2 cluster
Li      -4.238188000     -0.491926000     -1.420788000
N       -7.750582000     -1.058578000     -3.491240000
N       -6.431839000     -0.860436000     -3.318887000
N       -6.186813000     -0.628735000     -2.055101000
N       -7.330175000     -0.659052000     -1.352372000
N       -9.647095000     -1.065383000     -2.055620000
N      -10.001549000     -0.742671000     -0.871256000
N      -11.315429000     -0.860871000     -0.699753000
N      -10.855991000     -0.139188000      1.519582000
H      -10.050071000      0.108088000      1.253098000
H      -11.153833000      0.187933000      2.267703000
N      -12.988080000     -0.706802000      0.837814000
H      -13.357597000     -0.553179000      1.663971000
H      -13.493183000     -1.099178000      0.199575000
C       -8.273533000     -0.925462000     -2.262341000
C      -11.692313000     -0.555619000      0.571642000
O       -3.425615000     -2.245509000     -1.843225000
H       -2.945901000     -2.693142000     -1.295820000
H       -3.425144000     -2.703075000     -2.548809000
O       -3.617882000      0.824134000     -2.749938000
H       -3.016084000      1.371682000     -2.500188000
H       -4.209938000      1.234268000     -3.195032000
Li      -7.386227000     -0.322765000      0.648806000
N       -3.873833000      0.243886000      2.719258000
N       -5.192577000      0.045745000      2.546905000
N       -5.437611000     -0.185966000      1.283020000
N       -4.294215000     -0.155735000      0.580398000
N       -1.977321000      0.250692000      1.283639000
N       -1.622867000     -0.072021000      0.099274000
N       -0.308987000      0.046180000     -0.072229000
N       -0.768424000     -0.675503000     -2.291563000
H       -1.574345000     -0.922779000     -2.025080000
H       -0.470583000     -1.002624000     -3.039685000
N        1.363568000     -0.107914000     -1.609784000
H        1.733182000     -0.261512000     -2.435953000
H        1.868671000      0.284462000     -0.971545000
C       -3.350979000      0.110746000      1.490370000
C        0.067897000     -0.259072000     -1.343624000
O       -8.198897000      1.430793000      1.071255000
H       -8.678585000      1.878330000      0.523856000
H       -8.199367000      1.888359000      1.776838000
O       -8.006533000     -1.638825000      1.977957000
H       -8.608331000     -2.186374000      1.728207000
H       -7.414574000     -2.048984000      2.423061000
Li       3.643537000      3.300333000     -1.074731000
N        0.131169000      2.733585000     -3.145176000
N        1.449816000      2.931702000     -2.972812000
N        1.694946000      3.163437000     -1.708938000
N        0.551463000      3.133192000     -1.006205000
N       -1.765344000      2.726780000     -1.709556000
N       -2.119798000      3.049492000     -0.525192000
N       -3.433774000      2.931267000     -0.353678000
N       -2.974231000      3.652984000      1.865745000
H       -2.168320000      3.900250000      1.599162000
H       -3.272082000      3.980095000      2.613768000
N       -5.106329000      3.085361000      1.183878000
H       -5.475943000      3.238959000      2.010047000
H       -5.611432000      2.692985000      0.545639000
C       -0.391807000      2.866798000     -1.916284000
C       -3.810562000      3.236544000      0.917706000
O        4.456136000      1.546654000     -1.497161000
H        4.935824000      1.099117000     -0.949762000
H        4.456606000      1.089088000     -2.202744000
O        4.263772000      4.616272000     -2.403863000
H        4.865676000      5.163855000     -2.154025000
H        3.671822000      5.026440000     -2.848869000
Li       0.495436000      3.469383000      0.994981000
N        4.007821000      4.036024000      3.065333000
N        2.689174000      3.837907000      2.892969000
N        2.444052000      3.606182000      1.629195000
N        3.587510000      3.636524000      0.926455000
N        5.904430000      4.042854000      1.629703000
N        6.258797000      3.720127000      0.445449000
N        7.572773000      3.838352000      0.273935000
N        7.113230000      3.116635000     -1.945488000
H        6.307310000      2.869359000     -1.679004000
H        7.411143000      2.789635000     -2.693628000
N        9.245319000      3.684249000     -1.263720000
H        9.614933000      3.530651000     -2.089889000
H        9.750422000      4.076625000     -0.625481000
C        4.530772000      3.902908000      1.836434000
C        7.949552000      3.533066000     -0.997548000
O       -0.317171000      5.223052000      1.417312000
H       -0.796860000      5.670589000      0.869913000
H       -0.317617000      5.680522000      2.122902000
O       -0.124773000      2.153347000      2.324120000
H       -0.726581000      1.605789000      2.074271000
H        0.467177000      1.743179000      2.769126000
Li       5.316760000     -3.061955000     -0.608940000
N        1.804392000     -3.628703000     -2.679385000
N        3.123038000     -3.430586000     -2.507021000
N        3.368169000     -3.198851000     -1.243147000
N        2.224686000     -3.229096000     -0.540414000
N       -0.092121000     -3.635508000     -1.243765000
N       -0.446575000     -3.312796000     -0.059401000
N       -1.760551000     -3.431021000      0.112113000
N       -1.301009000     -2.709304000      2.331536000
H       -0.495097000     -2.462038000      2.064953000
H       -1.598859000     -2.382193000      3.079559000
N       -3.433106000     -3.276927000      1.649669000
H       -3.802720000     -3.123329000      2.475838000
H       -3.938209000     -3.669303000      1.011430000
C        1.281415000     -3.495490000     -1.450493000
C       -2.137339000     -3.125744000      1.383497000
O        6.129358000     -4.815634000     -1.031370000
H        6.609047000     -5.263171000     -0.483971000
H        6.129829000     -5.273200000     -1.736953000
O        5.936995000     -1.746016000     -1.938072000
H        6.538898000     -1.198433000     -1.688234000
H        5.345045000     -1.335848000     -2.383078000
Li       2.168659000     -2.892905000      1.460772000
N        5.681044000     -2.326264000      3.531124000
N        4.362397000     -2.524381000      3.358760000
N        4.117275000     -2.756106000      2.094986000
N        5.260733000     -2.725764000      1.392246000
N        7.577653000     -2.319434000      2.095494000
N        7.932019000     -2.642161000      0.911240000
N        9.245996000     -2.523936000      0.739726000
N        8.786453000     -3.245653000     -1.479697000
H        7.980533000     -3.492929000     -1.213213000
H        9.084366000     -3.572653000     -2.227837000
N       10.918541000     -2.678039000     -0.797929000
H       11.288155000     -2.831637000     -1.624098000
H       11.423644000     -2.285663000     -0.159690000
C        6.203995000     -2.459380000      2.302225000
C        9.622775000     -2.829222000     -0.531757000
O        1.356052000     -1.139236000      1.883103000
H        0.876363000     -0.691699000      1.335704000
H        1.355606000     -0.681766000      2.588693000
O        1.548449000     -4.208941000      2.789911000
H        0.946642000     -4.756499000      2.540062000
H        2.140399000     -4.619109000      3.234917000
81
[MTX-1*·Na(H2O)3]n cluster
H       -0.447198000      0.868536000     -1.220214000
H       -0.448891000      1.604027000     -2.321467000
O        2.551090000      3.219117000     -2.664980000
H        1.887895000      3.242289000     -3.121905000
H        3.044104000      2.709030000     -3.120559000
H        3.965489000      1.407146000      1.152626000
H        4.369524000      2.624772000      0.949956000
C       -0.004926000     -0.348141000      1.236051000
C       -3.137292000     -2.624580000     -0.906502000
N        0.923949000      0.612668000      1.314309000
N        1.271272000      0.632428000      2.616117000
N        0.591642000     -0.271436000      3.270951000
N       -0.233863000     -0.923929000      2.424290000
N       -0.577065000     -0.648922000      0.001462000
N       -1.559649000     -1.477029000      0.121466000
N       -2.044979000     -1.817854000     -1.061231000
N       -3.714488000     -2.875971000      0.272904000
H       -4.420779000     -3.399411000      0.314380000
H       -3.388310000     -2.518035000      1.007618000
N       -3.618004000     -3.155788000     -2.013440000
H       -4.323920000     -3.680142000     -1.979319000
H       -3.232905000     -2.986042000     -2.786254000
O        2.962293000      0.012541000     -1.667454000
H        2.790429000     -0.780914000     -1.344299000
H        2.788737000     -0.045423000     -2.445553000
O        5.788717000      1.569667000     -2.789065000
H        5.125522000      1.592839000     -3.245991000
H        6.281732000      1.059580000     -3.244644000
H        7.203116000     -0.242304000      1.028540000
H        7.607151000      0.975322000      0.825871000
C        3.232701000     -1.997591000      1.111965000
C        0.100335000     -4.274030000     -1.030588000
N        4.161576000     -1.036782000      1.190224000
N        4.508899000     -1.017023000      2.492031000
N        3.829270000     -1.920886000      3.146865000
N        3.003765000     -2.573379000      2.300204000
N        2.660563000     -2.298372000     -0.122623000
N        1.677979000     -3.126479000     -0.002619000
N        1.192648000     -3.467304000     -1.185317000
N       -0.476860000     -4.525421000      0.148818000
H       -1.183152000     -5.048861000      0.190295000
H       -0.150683000     -4.167486000      0.883533000
N       -0.380377000     -4.805238000     -2.137525000
H       -1.086293000     -5.329592000     -2.103405000
H        0.004722000     -4.635492000     -2.910340000
O        4.057272000      1.976006000      0.568182000
H       -3.684826000      2.517986000     -1.096128000
H       -3.686518000      3.253477000     -2.197382000
O       -0.686538000      4.868567000     -2.540894000
H       -1.349733000      4.891739000     -2.997819000
H       -0.193523000      4.358481000     -2.996473000
O        0.819645000      3.625457000      0.692267000
H        0.727861000      3.056597000      1.276712000
H        1.131896000      4.274222000      1.074042000
C       -3.242554000      1.301309000      1.360137000
C       -6.374920000     -0.975130000     -0.782416000
N       -2.313679000      2.262118000      1.438395000
N       -1.966356000      2.281878000      2.740203000
N       -2.645985000      1.378014000      3.395037000
N       -3.471490000      0.725521000      2.548375000
N       -3.814692000      1.000529000      0.125548000
N       -4.797276000      0.172422000      0.245552000
N       -5.282606000     -0.168404000     -0.937145000
N       -6.952115000     -1.226521000      0.396990000
H       -7.658406000     -1.749960000      0.438466000
H       -6.625938000     -0.868585000      1.131704000
N       -6.855632000     -1.506338000     -1.889354000
H       -7.561547000     -2.030691000     -1.855233000
H       -6.470532000     -1.336591000     -2.662168000
Na       1.940687000      1.883506000     -0.661676000
O       -0.275334000      1.661992000     -1.543368000
O        6.199921000     -1.636909000     -1.791540000
H        6.028056000     -2.430364000     -1.468385000
H        6.026364000     -1.694873000     -2.569639000
Na       5.178315000      0.234056000     -0.785762000
O        7.294900000      0.326556000      0.444096000
O       -2.417983000      5.274907000      0.816353000
H       -2.509766000      4.706047000      1.400797000
H       -2.105731000      5.923673000      1.198128000
Na      -1.296940000      3.532957000     -0.537590000
O       -3.512961000      3.311442000     -1.419282000

84
[MTX-1*·Na(MeOH)2]n cluster
O       -5.043469000     -2.126805000      3.059776000
H       -5.171007000     -2.960456000      3.046059000
O       -2.575581000     -3.582029000     -0.688799000
H       -1.838799000     -3.988677000     -0.613078000
N       -7.502926000     -2.466682000     -0.438941000
N       -7.155688000     -1.259389000     -0.903227000
N       -5.000454000     -0.084412000     -0.944858000
N       -5.683341000      0.959654000     -1.223817000
N       -5.056470000      4.237912000     -1.995100000
H       -5.463597000      4.962553000     -2.174516000
H       -4.196267000      4.232020000     -1.983470000
N       -7.032115000      3.067580000     -1.810480000
H       -7.473206000      3.766015000     -1.872341000
H       -7.438712000      2.346104000     -1.601410000
C       -5.841516000     -1.173983000     -0.666257000
C       -5.703294000      3.106338000     -1.746379000
N       -5.367861000     -2.275352000     -0.085123000
N       -6.441604000     -3.074385000      0.047700000
C       -4.497524000     -1.818138000      4.341670000
H       -5.173650000     -1.980080000      5.032254000
H       -4.227386000     -0.876342000      4.363489000
H       -3.716656000     -2.386006000      4.509462000
C       -2.882241000     -3.410380000     -2.064683000
H       -3.154356000     -4.270036000     -2.448482000
H       -2.090454000     -3.077748000     -2.536794000
H       -3.613579000     -2.764697000     -2.158240000
Na      -2.662974000      2.087000000     -0.301101000
O       -2.275279000      0.113419000     -1.741289000
H       -3.047364000     -0.100303000     -1.477253000
O       -3.250185000      3.306985000      1.591976000
H       -3.787843000      3.945481000      1.460863000
N       -1.362785000     -1.347897000      2.187753000
N       -0.162866000     -0.753890000      2.221739000
N        0.587533000      1.454403000      1.455017000
N        1.772103000      0.994562000      1.594488000
N        2.709913000      1.908332000      1.346711000
N        4.974531000      2.174822000      1.300490000
H        5.781640000      1.915776000      1.368721000
H        4.813121000      2.994348000      1.094473000
N        4.163811000      0.100968000      1.891033000
H        4.924975000     -0.224889000      1.863791000
H        3.497856000     -0.426374000      1.980319000
C       -0.369292000      0.450619000      1.676542000
C        3.949764000      1.360093000      1.516763000
N       -1.640597000      0.623249000      1.317295000
N       -2.244600000     -0.531187000      1.651178000
C       -2.370121000      0.329965000     -3.148523000
H       -2.562708000     -0.519546000     -3.597599000
H       -1.521872000      0.690475000     -3.481528000
H       -3.091012000      0.967693000     -3.333145000
C       -2.716639000      3.399388000      2.904826000
H       -3.403284000      3.142840000      3.555248000
H       -2.431258000      4.320948000      3.077296000
H       -1.947196000      2.798287000      2.987769000
Na      -3.414804000     -2.655593000      1.274461000
N       -4.919006000      2.027668000     -1.449600000
Na       7.779932000     -1.343124000      0.522436000
O        7.392237000      0.630457000      1.962624000
H        8.164321000      0.844179000      1.698588000
O        8.367142000     -2.563109000     -1.370641000
H        8.904801000     -3.201605000     -1.239528000
N        6.479742000      2.091773000     -1.966418000
N        5.279823000      1.497766000     -2.000404000
N        4.529424000     -0.710527000     -1.233682000
N        3.344854000     -0.250686000     -1.373153000
N        2.407044000     -1.164456000     -1.125376000
N        0.142426000     -1.430946000     -1.079155000
H       -0.664682000     -1.171900000     -1.147386000
H        0.303836000     -2.250472000     -0.873138000
N        0.953146000      0.642908000     -1.669698000
H        0.191982000      0.968764000     -1.642456000
H        1.619102000      1.170250000     -1.758984000
C        5.486249000      0.293257000     -1.455208000
C        1.167193000     -0.616217000     -1.295428000
N        6.757555000      0.120626000     -1.095960000
N        7.361557000      1.275063000     -1.429843000
C        7.487079000      0.413911000      3.369858000
H        7.679665000      1.263422000      3.818934000
H        6.638829000      0.053400000      3.702863000
H        8.207969000     -0.223817000      3.554480000
C        7.833596000     -2.655513000     -2.683491000
H        8.520241000     -2.398964000     -3.333913000
H        7.548216000     -3.577072000     -2.855961000
H        7.064154000     -2.054412000     -2.766434000
60
[MTX-1*·K(H2O)]n cluster
N       -2.447343000      0.374705000     -2.797675000
N       -3.234127000     -0.609286000     -2.330121000
N       -3.286787000      0.956777000     -0.830802000
N       -1.764421000      2.497373000     -1.988292000
N       -1.687032000      3.128537000     -0.878778000
N       -0.981311000      4.250943000     -0.993533000
N       -1.740148000      4.666957000      1.232124000
H       -2.424906000      4.057727000      1.220301000
H       -1.730045000      5.239531000      1.843100000
N       -0.184809000      6.017691000      0.201867000
H       -0.109379000      6.556549000      0.927808000
H        0.265505000      6.185301000     -0.575100000
H       -6.478962000      1.798575000      1.489428000
H       -7.162981000      1.420581000      2.365815000
C       -2.494357000      1.313108000     -1.852466000
C       -0.991290000      4.959971000      0.168208000
N        0.667333000     -1.376832000     -2.397709000
N       -0.119451000     -2.360823000     -1.930155000
N       -0.172112000     -0.794760000     -0.430836000
N        1.350255000      0.745837000     -1.588326000
N        1.427644000      1.377000000     -0.478812000
N        2.133364000      2.499406000     -0.593567000
N        1.374528000      2.915420000      1.632090000
H        0.689770000      2.306190000      1.620267000
H        1.384630000      3.487995000      2.243066000
N        2.929867000      4.266154000      0.601833000
H        3.005297000      4.805012000      1.327774000
H        3.380181000      4.433764000     -0.175134000
O       -3.914988000     -0.500663000      2.016462000
H       -3.364286000      0.047038000      1.889394000
H       -4.048306000     -0.330956000      2.765781000
C        0.620318000     -0.438428000     -1.452501000
C        2.123386000      3.208434000      0.568174000
N       -3.730336000     -0.266173000     -1.164430000
N        3.782008000     -3.128369000     -1.997743000
N        2.995224000     -4.112360000     -1.530189000
N        2.942564000     -2.546297000     -0.030871000
N        4.464931000     -1.005700000     -1.188361000
N        4.542320000     -0.374536000     -0.078846000
N        5.248040000      0.747869000     -0.193601000
N        4.489204000      1.163883000      2.032055000
H        3.804446000      0.554654000      2.020233000
H        4.499306000      1.736458000      2.643032000
N        6.044543000      2.514617000      1.001798000
H        6.119973000      3.053475000      1.727739000
H        6.494857000      2.682228000      0.224832000
O       -0.800313000     -2.252200000      2.416428000
H       -0.249610000     -1.704498000      2.289360000
H       -0.933630000     -2.082493000      3.165747000
C        3.734994000     -2.189965000     -1.052535000
C        5.238061000      1.456897000      0.968139000
K       -2.993350000     -2.685945000      0.608282000
N       -0.615661000     -2.017709000     -0.764464000
O        2.314363000     -4.003737000      2.816393000
H        2.865065000     -3.456035000      2.689325000
H        2.181046000     -3.834030000      3.565712000
K        0.121326000     -4.437482000      1.008248000
N        2.499015000     -3.769246000     -0.364498000
K       -6.108026000     -0.934409000      0.208316000
O       -7.029664000      1.250873000      1.616496000
95
[MTX-1*·Rb(H2O)]n cluster
N       -1.106884000      2.440425000     -1.747121000
N       -0.329116000      2.986545000     -0.801030000
N       -1.064395000      3.392423000      0.198771000
N       -2.356730000      3.128232000     -0.057342000
N       -4.533606000      2.273113000     -1.392935000
N       -5.581536000      1.832589000     -2.101023000
N       -6.844639000      2.664343000     -0.266360000
H       -7.637432000      2.798173000      0.091429000
H       -6.120988000      2.938706000      0.152464000
N       -7.853474000      1.635981000     -2.064681000
H       -8.642644000      1.773436000     -1.700427000
H       -7.792605000      1.227111000     -2.841506000
C       -2.345018000      2.546258000     -1.259659000
C       -6.740799000      2.050539000     -1.434256000
O       -2.592923000      8.578124000      0.368123000
H       -2.775460000      8.515572000     -0.453729000
H       -2.746898000      9.365523000      0.599563000
O       -1.218715000     -0.015952000     -3.865541000
H       -1.036169000      0.046638000     -3.043598000
H       -1.064730000     -0.803312000     -4.096890000
Rb      -1.607755000      6.089541000      1.350132000
N       -3.436167000      2.084743000     -2.002391000
N       -1.911146000     -3.150936000      2.580502000
N       -4.088022000     -4.006055000      1.244909000
N       -5.135951000     -4.446579000      0.536821000
N       -6.399055000     -3.614826000      2.371484000
H       -7.191848000     -3.480995000      2.729273000
H       -5.675404000     -3.340462000      2.790308000
N       -7.407890000     -4.643187000      0.573164000
H       -8.197060000     -4.505732000      0.937418000
H       -7.347020000     -5.052057000     -0.203661000
C       -1.899434000     -3.732911000      1.378185000
C       -6.295215000     -4.228629000      1.203589000
O       -2.147339000      2.298955000      3.005967000
H       -2.329875000      2.236404000      2.184116000
H       -2.301314000      3.086355000      3.237407000
Rb      -1.758290000     -3.806499000     -2.209615000
N       -2.259170000     -0.157422000      0.887547000
N       -3.036928000     -0.703503000     -0.058453000
N       -2.301650000     -1.109381000     -1.058253000
N       -1.009314000     -0.845190000     -0.802141000
N        0.070123000      0.198299000      1.142908000
N        1.167562000      0.009929000      0.533452000
N        2.215491000      0.450453000      1.241540000
N        3.478694000     -0.381298000     -0.593135000
H        4.271387000     -0.515131000     -0.950912000
H        2.754944000     -0.655664000     -1.011947000
N        4.487430000      0.647061000      1.205198000
H        5.276600000      0.509606000      0.840944000
H        4.426560000      1.055931000      1.982023000
C       -1.021027000     -0.263215000      0.400176000
C        3.374754000      0.232503000      0.574773000
O       -0.773131000     -6.295120000     -1.227697000
H       -0.590585000     -6.232530000     -0.405754000
H       -0.619146000     -7.082480000     -1.459045000
Rb      -4.328155000     -0.715483000     -3.247813000
N       -0.661300000     -3.838743000      0.890723000
N       -2.990583000     -4.194425000      0.635454000
Rb       0.962110000      2.998525000      2.388330000
N        8.283685000      2.633062000     -2.874818000
N        9.061453000      3.179182000     -1.928727000
N        8.326175000      3.585060000     -0.928926000
N        7.033839000      3.320869000     -1.185039000
N        5.954402000      2.277380000     -3.130087000
N        4.856963000      2.465750000     -2.520632000
N        3.809034000      2.025226000     -3.228720000
N        2.545930000      2.856980000     -1.394057000
H        1.753137000      2.990810000     -1.036268000
H        3.269581000      3.131343000     -0.975233000
N        1.537095000      1.828618000     -3.192377000
H        0.747925000      1.966073000     -2.828123000
H        1.597965000      1.419748000     -3.969202000
C        7.045552000      2.738895000     -2.387356000
C        2.649770000      2.243176000     -2.561952000
O        2.035970000     -0.740079000      3.895359000
H        2.182985000     -0.176964000      4.506927000
H        2.105732000     -0.340567000      3.165412000
Rb      -1.162171000     -0.189627000      3.987976000
N        0.116468000     -3.292623000      1.836814000
N       -0.618811000     -2.886745000      2.836615000
N        8.729269000     -3.646106000     -0.236974000
N        9.507037000     -3.099986000      0.709118000
N        8.771759000     -2.694108000      1.708918000
N        7.479423000     -2.958299000      1.452805000
N        6.399987000     -4.001788000     -0.492243000
N        5.302547000     -3.813418000      0.117213000
N        4.254618000     -4.253942000     -0.590875000
N        2.991515000     -3.422189000      1.243787000
H        2.198722000     -3.288358000      1.601577000
H        3.715165000     -3.147825000      1.662611000
N        1.982679000     -4.450550000     -0.554533000
H        1.193509000     -4.313095000     -0.190279000
H        2.043549000     -4.859420000     -1.331358000
C        7.491136000     -3.540274000      0.250489000
C        3.095355000     -4.035992000      0.075892000
60
[MTX-1*·Cs(H2O)]n cluster
N        1.381750000      0.026688000      1.372293000
N        2.508276000      0.045221000      0.633619000
N        2.207562000      0.019145000     -0.644456000
N        0.871963000     -0.012107000     -0.784606000
N       -0.936978000     -0.045093000      0.879676000
N       -1.731640000      0.205972000     -0.076455000
N       -3.331948000      0.912973000     -1.948369000
H       -3.888845000      1.150353000     -2.586990000
H       -2.463455000      0.970359000     -2.078074000
N       -5.125495000      0.390663000     -0.618215000
H       -5.666302000      0.632860000     -1.268863000
H       -5.456316000      0.098332000      0.143001000
C        0.400871000     -0.007068000      0.466367000
O        7.342571000      0.088415000      1.540898000
H        7.660122000      0.107506000      2.303595000
H        7.834477000      0.616166000      1.150657000
Cs      -4.086473000      3.627137000      0.750432000
N       -0.068432000      3.677411000     -1.437889000
N       -1.190008000      3.747328000     -0.694780000
N       -0.901203000      3.560604000      0.572624000
N        0.421825000      3.367189000      0.701506000
N        2.225113000      3.299160000     -0.967842000
N        3.037431000      3.363606000      0.004112000
N        4.315455000      3.186356000     -0.363059000
N        4.696005000      3.697869000      1.928248000
H        5.272292000      3.807012000      2.584247000
H        3.838583000      3.838325000      2.067874000
N        6.427681000      3.114497000      0.542642000
H        6.988442000      3.228894000      1.211173000
H        6.728157000      2.864556000     -0.245770000
C        0.897521000      3.444418000     -0.545341000
C        5.121252000      3.320271000      0.724654000
O       -5.984328000      4.418520000     -1.566231000
H       -6.293521000      4.548808000     -2.321436000
H       -6.416617000      4.956165000     -1.122558000
C       -3.803292000      0.466793000     -0.786090000
H       -4.730830000     -5.439019000      2.678487000
H       -3.799190000     -5.915454000      1.954833000
Cs      -4.468029000     -3.191540000      0.408463000
N       -0.449988000     -3.141266000     -1.779858000
N       -1.571564000     -3.071349000     -1.036749000
N       -1.282758000     -3.258073000      0.230655000
N        0.040269000     -3.451487000      0.359538000
N        1.843558000     -3.519517000     -1.309811000
N        2.655875000     -3.455071000     -0.337857000
N        3.933900000     -3.632321000     -0.705028000
N        4.314450000     -3.120807000      1.586279000
H        4.890737000     -3.011665000      2.242278000
H        3.457027000     -2.980351000      1.725905000
N        6.046125000     -3.704180000      0.200673000
H        6.606887000     -3.589783000      0.869204000
H        6.346602000     -3.954120000     -0.587739000
C        0.515965000     -3.374258000     -0.887310000
C        4.739697000     -3.498405000      0.382685000
O       -6.365884000     -2.400156000     -1.908199000
H       -6.675077000     -2.269869000     -2.663405000
H       -6.798173000     -1.862511000     -1.464527000
Cs       5.381388000     -0.251911000     -0.832522000
N       -3.023481000      0.136318000      0.278334000
O       -3.910110000     -5.405267000      2.587436000
98
(MTX-1*)2·Mg(H2O)6 cluster
Mg      -2.592919000     -2.826652000      2.476110000
O       -3.008814000     -1.801236000      0.683188000
H       -2.485234000     -1.127746000      0.454545000
H       -2.941024000     -2.343996000      0.033997000
O       -2.740110000     -4.630421000      1.448002000
H       -2.249245000     -4.699220000      0.741727000
H       -3.450314000     -4.944830000      1.264366000
O       -4.577996000     -2.866609000      2.926435000
H       -4.914105000     -3.457639000      3.454569000
H       -4.991622000     -2.137184000      3.097145000
O       -2.177024000     -3.852067000      4.269032000
H       -2.700604000     -4.525557000      4.497676000
H       -2.244814000     -3.309308000      4.918224000
O       -2.445728000     -1.022883000      3.504219000
H       -2.936593000     -0.954084000      4.210493000
H       -1.735524000     -0.708474000      3.687855000
O       -0.607842000     -2.786694000      2.025786000
H       -0.271733000     -2.195664000      1.497652000
H       -0.194310000     -3.516098000      1.855103000
C       -1.871894000      1.160564000     -1.017560000
C        1.884088000     -0.523969000      0.603505000
N       -3.191017000      1.304709000     -1.126277000
N       -3.348859000      2.388165000     -1.915574000
N       -2.177575000      2.859352000     -2.262639000
N       -1.204025000      2.096171000     -1.713441000
N       -1.318329000      0.122166000     -0.260183000
N       -0.039044000      0.222209000     -0.195894000
N        0.533028000     -0.750141000      0.494841000
N        2.479382000      0.587797000      0.208906000
H        2.005316000      1.186283000     -0.128203000
H        3.355831000      0.683278000      0.272323000
N        2.592875000     -1.495790000      1.163369000
H        3.426869000     -1.387867000      1.386291000
H        2.217342000     -2.230879000      1.342529000
C        0.748338000      0.878721000      3.396233000
C       -3.007555000      2.563147000      1.775194000
N        2.067456000      0.734490000      3.505002000
N        2.225303000     -0.348880000      4.294246000
N        1.054113000     -0.820089000      4.641286000
N        0.080469000     -0.056887000      4.092114000
N        0.194772000      1.917118000      2.638855000
N       -1.084483000      1.817040000      2.574700000
N       -1.656551000      2.789474000      1.883912000
N       -3.602845000      1.451466000      2.169740000
H       -3.128877000      0.852916000      2.506929000
H       -4.479359000      1.355970000      2.106483000
N       -3.716402000      3.535038000      1.215437000
H       -4.550336000      3.427045000      0.992408000
H       -3.340804000      4.270142000      1.036117000
C        6.816773000     -2.320016000     -1.172047000
C        3.060880000     -0.635589000     -2.793085000
N        8.135891000     -2.464246000     -1.063278000
N        8.293738000     -3.547617000     -0.274034000
N        7.122547000     -4.018825000      0.073006000
N        6.148998000     -3.255645000     -0.476193000
N        6.263301000     -1.281640000     -1.929451000
N        4.983952000     -1.381697000     -1.993580000
N        4.411884000     -0.409262000     -2.684368000
N        2.465590000     -1.747271000     -2.398540000
H        2.939652000     -2.345842000     -2.061377000
H        1.589076000     -1.842766000     -2.461797000
N        2.352033000      0.336302000     -3.352843000
H        1.518098000      0.228309000     -3.575872000
H        2.727631000      1.071406000     -3.532163000
C       -1.650590000     -2.546665000     -2.323326000
C       -5.406483000     -0.862238000     -3.944364000
N       -0.331472000     -2.690895000     -2.214557000
N       -0.173625000     -3.774266000     -1.425313000
N       -1.344816000     -4.245474000     -1.078273000
N       -2.318459000     -3.482272000     -1.627445000
N       -2.204156000     -1.508267000     -3.080704000
N       -3.483411000     -1.608346000     -3.144859000
N       -4.055479000     -0.635911000     -3.835647000
N       -6.001773000     -1.973920000     -3.549819000
H       -5.527805000     -2.572469000     -3.212630000
H       -6.878287000     -2.069416000     -3.613076000
N       -6.115330000      0.109653000     -4.504122000
H       -6.949265000      0.001660000     -4.727151000
H       -5.739732000      0.844756000     -4.683442000
Mg       1.469457000      4.865915000     -0.097464000
O        1.885292000      3.840569000      1.695565000
H        1.361707000      3.166995000      1.924262000
H        1.817591000      4.383222000      2.344783000
O        1.616587000      6.669754000      0.930751000
H        1.125782000      6.738482000      1.636919000
H        2.326758000      6.984114000      1.114307000
O        3.454529000      4.905788000     -0.547736000
H        3.790583000      5.496973000     -1.075816000
H        3.868100000      4.176517000     -0.718391000
O        1.053562000      5.891330000     -1.890386000
H        1.577142000      6.564820000     -2.119030000
H        1.121257000      5.348592000     -2.539551000
O        1.322261000      3.062061000     -1.125520000
H        1.813160000      2.993310000     -1.831714000
H        0.612095000      2.747785000     -1.309128000
O       -0.515587000      4.826005000      0.352941000
H       -0.851734000      4.234842000      0.881047000
H       -0.929251000      5.555298000      0.523623000
172
[(MTX-1*)2·Ca(H2O)4] cluster
O        6.799600000     -3.966650000      6.937850000
H        7.370500000     -4.603050000      6.920950000
H        7.086200000     -3.437750000      7.495850000
Ca       5.076100000     -3.552850000      5.436350000
O        5.906200000     -1.419450000      5.924550000
H        5.712300000     -0.586950000      5.852350000
H        6.680100000     -1.405450000      6.217550000
N        3.395700000     -3.306550000      2.239450000
N        3.521900000     -3.080850000      3.562150000
N        2.990700000     -1.914650000      3.872250000
N        2.502900000     -1.339250000      2.764350000
N        2.487800000     -2.092150000      0.421850000
N        2.010600000     -0.947850000      0.125250000
N        1.709400000     -0.875850000     -1.183450000
N        1.120600000      1.372150000     -0.663350000
H        0.805400000      2.116050000     -0.963850000
H        1.428100000      1.277550000      0.106550000
N        0.729700000      0.468850000     -2.740150000
H        0.304600000      1.176650000     -2.967550000
H        0.670000000     -0.216050000     -3.219550000
C        2.773600000     -2.217250000      1.789850000
C        1.183900000      0.345050000     -1.496350000
O        3.352500000     -3.138950000      6.937850000
H        2.781700000     -2.502650000      6.920950000
H        3.065900000     -3.667950000      7.495850000
O        4.246000000     -5.686250000      5.924550000
H        4.439900000     -6.518750000      5.852350000
H        3.472000000     -5.700150000      6.217550000
N        6.756500000     -3.799150000      2.239450000
N        6.630200000     -4.024750000      3.562150000
N        7.161500000     -5.190950000      3.872250000
N        7.649200000     -5.766350000      2.764350000
N        7.664400000     -5.013450000      0.421850000
N        8.141600000     -6.157750000      0.125250000
N        8.442700000     -6.229850000     -1.183450000
N        9.031600000     -8.477750000     -0.663350000
H        9.346700000     -9.221750000     -0.963850000
H        8.724100000     -8.383250000      0.106550000
N        9.422400000     -7.574450000     -2.740150000
H        9.847600000     -8.282350000     -2.967550000
H        9.482100000     -6.889650000     -3.219550000
C        7.378600000     -4.888450000      1.789850000
C        8.968200000     -7.450750000     -1.496350000
O       -6.799600000      3.966650000     -6.937850000
H       -7.370500000      4.603050000     -6.920950000
H       -7.086200000      3.437750000     -7.495850000
Ca      -5.076100000      3.552850000     -5.436350000
O       -5.906200000      1.419450000     -5.924550000
H       -5.712300000      0.586950000     -5.852350000
H       -6.680100000      1.405450000     -6.217550000
N       -3.395700000      3.306550000     -2.239450000
N       -3.521900000      3.080850000     -3.562150000
N       -2.990700000      1.914650000     -3.872250000
N       -2.502900000      1.339250000     -2.764350000
N       -2.487800000      2.092150000     -0.421850000
N       -2.010600000      0.947850000     -0.125250000
N       -1.709400000      0.875850000      1.183450000
N       -1.120600000     -1.372150000      0.663350000
H       -0.805400000     -2.116050000      0.963850000
H       -1.428100000     -1.277550000     -0.106550000
N       -0.729700000     -0.468850000      2.740150000
H       -0.304600000     -1.176650000      2.967550000
H       -0.670000000      0.216050000      3.219550000
C       -2.773600000      2.217250000     -1.789850000
C       -1.183900000     -0.345050000      1.496350000
O       -3.352500000      3.138950000     -6.937850000
H       -2.781700000      2.502650000     -6.920950000
H       -3.065900000      3.667950000     -7.495850000
O       -4.246000000      5.686250000     -5.924550000
H       -4.439900000      6.518750000     -5.852350000
H       -3.472000000      5.700150000     -6.217550000
N       -6.756500000      3.799150000     -2.239450000
N       -6.630200000      4.024750000     -3.562150000
N       -7.161500000      5.190950000     -3.872250000
N       -7.649200000      5.766350000     -2.764350000
N       -7.664400000      5.013450000     -0.421850000
N       -8.141600000      6.157750000     -0.125250000
N       -8.442700000      6.229850000      1.183450000
N       -9.031600000      8.477750000      0.663350000
H       -9.346700000      9.221750000      0.963850000
H       -8.724100000      8.383250000     -0.106550000
N       -9.422400000      7.574450000      2.740150000
H       -9.847600000      8.282350000      2.967550000
H       -9.482100000      6.889650000      3.219550000
C       -7.378600000      4.888450000     -1.789850000
C       -8.968200000      7.450750000      1.496350000
O       -0.031500000      3.966650000     -6.937850000
H       -0.602400000      4.603050000     -6.920950000
H       -0.318100000      3.437750000     -7.495850000
Ca       1.692000000      3.552850000     -5.436350000
O        0.861900000      1.419450000     -5.924550000
H        1.055800000      0.586950000     -5.852350000
H        0.088000000      1.405450000     -6.217550000
N        3.372400000      3.306550000     -2.239450000
N        3.246200000      3.080850000     -3.562150000
N        3.777400000      1.914650000     -3.872250000
N        4.265200000      1.339250000     -2.764350000
N        4.280300000      2.092150000     -0.421850000
N        4.757500000      0.947850000     -0.125250000
N        5.058700000      0.875850000      1.183450000
N        5.647500000     -1.372150000      0.663350000
H        5.962700000     -2.116050000      0.963850000
H        5.340000000     -1.277550000     -0.106550000
N        6.038400000     -0.468850000      2.740150000
H        6.463500000     -1.176650000      2.967550000
H        6.098100000      0.216050000      3.219550000
C        3.994500000      2.217250000     -1.789850000
C        5.584200000     -0.345050000      1.496350000
O        3.415600000      3.138950000     -6.937850000
H        3.986400000      2.502650000     -6.920950000
H        3.702200000      3.667950000     -7.495850000
O        2.522100000      5.686250000     -5.924550000
H        2.328200000      6.518750000     -5.852350000
H        3.296100000      5.700150000     -6.217550000
N        0.011600000      3.799150000     -2.239450000
N        0.137900000      4.024750000     -3.562150000
N       -0.393400000      5.190950000     -3.872250000
N       -0.881100000      5.766350000     -2.764350000
N       -0.896300000      5.013450000     -0.421850000
N       -1.373500000      6.157750000     -0.125250000
N       -1.674600000      6.229850000      1.183450000
N       -2.263500000      8.477750000      0.663350000
H       -2.578600000      9.221750000      0.963850000
H       -1.956000000      8.383250000     -0.106550000
N       -2.654300000      7.574450000      2.740150000
H       -3.079500000      8.282350000      2.967550000
H       -2.714000000      6.889650000      3.219550000
C       -0.610500000      4.888450000     -1.789850000
C       -2.200100000      7.450750000      1.496350000
O        0.031500000     -3.966650000      6.937850000
H        0.602400000     -4.603050000      6.920950000
H        0.318100000     -3.437750000      7.495850000
Ca      -1.692000000     -3.552850000      5.436350000
O       -0.861900000     -1.419450000      5.924550000
H       -1.055800000     -0.586950000      5.852350000
H       -0.088000000     -1.405450000      6.217550000
N       -3.372400000     -3.306550000      2.239450000
N       -3.246200000     -3.080850000      3.562150000
N       -3.777400000     -1.914650000      3.872250000
N       -4.265200000     -1.339250000      2.764350000
N       -4.280300000     -2.092150000      0.421850000
N       -4.757500000     -0.947850000      0.125250000
N       -5.058700000     -0.875850000     -1.183450000
N       -5.647500000      1.372150000     -0.663350000
H       -5.962700000      2.116050000     -0.963850000
H       -5.340000000      1.277550000      0.106550000
N       -6.038400000      0.468850000     -2.740150000
H       -6.463500000      1.176650000     -2.967550000
H       -6.098100000     -0.216050000     -3.219550000
C       -3.994500000     -2.217250000      1.789850000
C       -5.584200000      0.345050000     -1.496350000
O       -3.415600000     -3.138950000      6.937850000
H       -3.986400000     -2.502650000      6.920950000
H       -3.702200000     -3.667950000      7.495850000
O       -2.522100000     -5.686250000      5.924550000
H       -2.328200000     -6.518750000      5.852350000
H       -3.296100000     -5.700150000      6.217550000
N       -0.011600000     -3.799150000      2.239450000
N       -0.137900000     -4.024750000      3.562150000
N        0.393400000     -5.190950000      3.872250000
N        0.881100000     -5.766350000      2.764350000
N        0.896300000     -5.013450000      0.421850000
N        1.373500000     -6.157750000      0.125250000
N        1.674600000     -6.229850000     -1.183450000
N        2.263500000     -8.477750000     -0.663350000
H        2.578600000     -9.221750000     -0.963850000
H        1.956000000     -8.383250000      0.106550000
N        2.654300000     -7.574450000     -2.740150000
H        3.079500000     -8.282350000     -2.967550000
H        2.714000000     -6.889650000     -3.219550000
C        0.610500000     -4.888450000      1.789850000
C        2.200100000     -7.450750000     -1.496350000
144
(MTX-1*)·[MTX-1*·Sr(H2O)6]n cluster
H       -4.066098000      4.699074000      1.346541000
H       -4.046248000      5.353580000      0.306104000
N       -9.878044000      0.130173000     -3.617503000
N       -9.921183000      1.455809000     -3.791591000
N       -8.730108000      1.883753000     -4.146003000
N       -7.866178000      0.853967000     -4.204125000
N       -8.203367000     -1.535041000     -3.769719000
N       -6.924591000     -1.630624000     -3.762757000
N       -6.508144000     -2.895886000     -3.675370000
N       -4.620127000     -4.162566000     -3.453945000
H       -5.122325000     -4.879119000     -3.324271000
H       -3.778022000     -4.306099000     -3.340260000
N       -4.357308000     -1.888397000     -3.583830000
H       -4.775508000     -1.110268000     -3.644116000
H       -3.424169000     -2.007111000     -3.438383000
C       -8.618006000     -0.205961000     -3.875142000
C       -5.155823000     -2.953559000     -3.573186000
O        0.623778000      3.041320000      1.878557000
H        0.888550000      3.688794000      2.344471000
H        4.256148000      2.725075000     -2.311942000
H        4.307310000      3.585015000     -1.435007000
O        2.957131000      0.078834000      2.120292000
H        2.347777000     -0.080391000      2.676597000
H        3.039848000     -0.682449000      1.747004000
O        0.570663000      2.692716000     -1.373481000
H        0.889007000      3.206667000     -1.964064000
O        4.093211000      3.496101000      1.987389000
H        4.818003000      3.635484000      1.727351000
H        3.759807000      4.225343000      2.220143000
O        2.942182000     -0.036695000     -1.235006000
H        3.113094000     -0.688207000     -0.825262000
H        2.198189000     -0.188843000     -1.772041000
N       -0.874857000      0.956632000      0.304083000
N        0.343822000      0.463586000      0.595537000
N        0.283852000     -0.849103000      0.654449000
N       -0.967362000     -1.257371000      0.387620000
N       -2.994543000      0.029878000     -0.141832000
N       -3.635000000     -1.072567000     -0.075356000
N       -4.927937000     -0.905002000     -0.360783000
N       -4.957943000     -3.270457000     -0.129560000
H       -5.441797000     -3.889893000      0.048549000
H       -4.154157000     -3.291606000     -0.037320000
N       -6.886326000     -2.066279000     -0.464027000
H       -7.295341000     -1.193744000     -0.584172000
H       -7.368547000     -2.791440000     -0.568826000
C       -1.647968000     -0.128192000      0.181634000
C       -5.574710000     -2.110923000     -0.306046000
H        0.376530000      2.508191000      2.479389000
H        0.235303000      2.066491000     -1.831165000
Sr      -1.399219000      3.690913000      0.241740000
O       -3.150068000      2.528672000     -1.358395000
H       -3.142961000      2.475081000     -2.164295000
H       -3.162811000      1.820575000     -1.123858000
O       -1.710692000      5.995808000      1.562258000
H       -1.084244000      6.267287000      2.052209000
H       -1.808052000      6.660985000      1.039001000
O       -2.838633000      2.632032000      2.193230000
H       -3.570955000      2.443221000      1.992172000
H       -2.495366000      1.967521000      2.564337000
O       -1.804475000      5.397774000     -1.740030000
H       -1.964323000      6.121903000     -1.472346000
H       -1.078741000      5.430094000     -2.320844000
O       -4.058991000      4.645483000      0.540641000
N       -1.486505000     -1.389112000     -3.033145000
N       -1.528584000     -0.056450000     -3.142623000
N       -0.328180000      0.432652000     -2.925574000
N        0.540740000     -0.564318000     -2.678495000
N        0.197972000     -2.989944000     -2.585687000
N        1.476175000     -3.089356000     -2.613510000
N        1.893959000     -4.345836000     -2.444203000
N        3.778220000     -5.637099000     -2.453040000
H        3.274576000     -6.363215000     -2.411638000
H        4.616703000     -5.804476000     -2.560846000
N        4.037223000     -3.387974000     -2.816555000
H        3.618497000     -2.613298000     -2.909053000
H        4.965581000     -3.538141000     -2.963583000
C       -0.217650000     -1.667379000     -2.750949000
C        3.242472000     -4.428433000     -2.575463000
N       -1.376655000     -0.668150000      3.692532000
N       -1.418734000      0.664512000      3.583054000
N       -0.218331000      1.153614000      3.800103000
N        0.650589000      0.156644000      4.047181000
N        0.307821000     -2.268982000      4.139989000
N        1.586024000     -2.368394000      4.112166000
N        2.003809000     -3.624874000      4.281473000
N        3.888070000     -4.916137000      4.272637000
H        3.384425000     -5.642253000      4.314039000
H        4.726553000     -5.083513000      4.164831000
N        4.147073000     -2.667012000      3.909122000
H        3.728347000     -1.892336000      3.816624000
H        5.075431000     -2.817179000      3.762094000
C       -0.107801000     -0.946416000      3.974728000
C        3.352322000     -3.707471000      4.150214000
N       -9.768195000      0.851136000      3.108174000
N       -9.811334000      2.176771000      2.934086000
N       -8.620259000      2.604716000      2.579674000
N       -7.756328000      1.574930000      2.521552000
N       -8.093517000     -0.814079000      2.955957000
N       -6.814741000     -0.909662000      2.962920000
N       -6.398295000     -2.174923000      3.050307000
N       -4.510277000     -3.441604000      3.271731000
H       -5.012475000     -4.158157000      3.401405000
H       -3.668172000     -3.585137000      3.385416000
N       -4.247459000     -1.167435000      3.141847000
H       -4.665658000     -0.389306000      3.081560000
H       -3.314319000     -1.286149000      3.287294000
C       -8.508157000      0.515001000      2.850534000
C       -5.045974000     -2.232597000      3.152490000
Sr       6.960776000      1.964592000     -1.105282000
O        8.932212000      0.976006000     -2.631734000
H        8.667441000      0.328532000     -3.097648000
O        5.266539000      1.173978000      0.760458000
H        5.299842000      1.292250000      1.558765000
H        5.248680000      0.432311000      0.681830000
O        6.598860000      3.938492000     -2.873469000
H        7.208214000      4.097717000     -3.429774000
H        6.516143000      4.699775000     -2.500181000
O        8.985327000      1.324610000      0.620303000
H        8.666984000      0.810659000      1.210886000
O        5.462779000      0.521225000     -2.740566000
H        4.737988000      0.381842000     -2.480528000
H        5.796183000     -0.208017000     -2.973321000
O        6.613809000      4.054021000      0.481829000
H        6.442897000      4.705532000      0.072084000
H        7.357801000      4.206169000      1.018863000
H        9.179460000      1.509135000     -3.232566000
H        9.320687000      1.950835000      1.077988000
N        7.492416000     -0.722511000     -0.603725000
N        8.702643000     -1.270429000     -0.823263000
N        8.645352000     -2.565477000     -0.600722000
N        7.404820000     -2.903700000     -0.213175000
N        5.391347000     -1.526483000      0.096653000
N        4.752897000     -2.615757000      0.286008000
N        3.469277000     -2.387041000      0.571038000
N        3.440013000     -4.747558000      0.847386000
H        2.952803000     -5.389090000      0.820308000
H        4.240470000     -4.790554000      0.735820000
N        1.519273000     -3.493285000      0.981185000
H        1.111338000     -2.613595000      0.926843000
H        1.043200000     -4.178099000      1.252779000
C        6.727316000     -1.754166000     -0.229275000
C        2.825256000     -3.574831000      0.793978000
Sr       2.595215000      2.052734000      0.352104000
O        4.289452000      2.843348000     -1.513635000
144
(MTX-1*)·[MTX-1*·Ba(H2O)6]n cluster
O       -3.429506000     -2.447514000      1.684402000
H       -3.164467000     -1.794162000      2.121693000
O       -1.097546000     -5.681786000     -1.660020000
H       -1.782116000     -5.975113000     -1.998947000
H       -0.919193000     -6.313516000     -1.117025000
O       -0.288011000     -1.880073000     -2.405707000
H       -0.683027000     -1.227219000     -2.646564000
H        0.397829000     -1.557281000     -2.278707000
H        0.349906000     -1.834142000      2.222111000
H        0.161011000     -1.094877000      1.125528000
O       -0.722522000     -5.080221000      1.788507000
H       -1.362093000     -5.180977000      2.277127000
H       -0.591753000     -5.767968000      1.420430000
O       -3.777345000     -2.724218000     -1.754896000
H       -3.634140000     -2.174029000     -2.280192000
N       -2.299161000     -0.451114000     -0.138502000
N       -3.574101000     -0.046016000     -0.315101000
N       -3.620848000      1.271793000     -0.300742000
N       -2.383470000      1.768549000     -0.106085000
N       -0.226713000      0.630223000      0.196712000
N        0.312910000      1.780455000      0.085895000
N        1.642272000      1.721941000      0.243526000
N        3.501157000      3.042791000      0.186514000
H        3.935627000      2.280422000      0.241922000
H        3.843865000      3.797032000      0.288601000
N        1.454501000      4.088632000      0.086426000
H        1.841706000      4.845140000     -0.077122000
H        0.616299000      4.027276000      0.079740000
C       -1.606766000      0.684818000     -0.011338000
C        2.178275000      2.977636000      0.163512000
H       -3.591855000     -3.019102000      2.263469000
H       -4.013470000     -3.348249000     -2.147358000
O       -6.431782000      0.253498000     -1.598048000
H       -5.833111000      0.478492000     -2.108458000
H       -6.508633000      0.966074000     -1.137397000
O       -7.312531000     -3.604867000     -1.556505000
H       -6.962933000     -4.293850000     -1.764714000
H       -7.954138000     -3.892471000     -1.246143000
H       -7.016176000     -2.907487000      3.053446000
H       -7.037410000     -3.814011000      2.072316000
O       -6.103545000      0.211372000      1.906998000
H       -5.381244000      0.377939000      2.236376000
H       -6.315920000      0.834201000      1.468185000
N       -2.276449000      1.276961000     -3.474678000
N       -2.117434000     -0.049257000     -3.441737000
N       -3.287936000     -0.642236000     -3.587824000
N       -4.255019000      0.288896000     -3.710933000
N       -4.142372000      2.736853000     -3.701275000
N       -5.431865000      2.697201000     -3.557284000
N       -5.968049000      3.908419000     -3.638315000
N       -7.984410000      2.727111000     -3.120744000
H       -7.562067000      2.016006000     -3.053916000
H       -8.808413000      2.738298000     -2.919124000
N       -7.958953000      5.004838000     -3.432105000
H       -8.829323000      5.053814000     -3.252632000
H       -7.479974000      5.765298000     -3.509362000
C       -3.597596000      1.449571000     -3.635966000
C       -7.312218000      3.854645000     -3.392473000
N        6.345979000      0.495820000     -3.761668000
N        6.516474000     -0.821370000     -3.615263000
N        5.408079000     -1.364943000     -3.147257000
N        4.470044000     -0.410704000     -2.983155000
N        4.539315000      2.002851000     -3.402338000
N        3.247761000      1.961456000     -3.278770000
N        2.719100000      3.178659000     -3.285419000
N        0.659243000      1.962853000     -3.197879000
H        1.071173000      1.243466000     -3.233995000
H       -0.188472000      1.955178000     -3.230710000
N        0.709680000      4.260348000     -3.262287000
H       -0.179668000      4.294228000     -3.270454000
H        1.182219000      5.015686000     -3.403214000
C        5.080746000      0.712805000     -3.370147000
C        1.353927000      3.108177000     -3.247250000
N       -1.592115000      1.821344000      3.291752000
N       -1.433101000      0.495126000      3.324693000
N       -2.603602000     -0.097853000      3.178606000
N       -3.570685000      0.833279000      3.055496000
N       -3.458038000      3.281236000      3.065155000
N       -4.747531000      3.241584000      3.209146000
N       -5.283715000      4.452802000      3.128115000
N       -7.300076000      3.271494000      3.645686000
H       -6.877734000      2.560389000      3.712514000
H       -8.124079000      3.282682000      3.847306000
N       -7.274619000      5.549221000      3.334325000
H       -8.144990000      5.598197000      3.513797000
H       -6.795640000      6.309681000      3.257068000
C       -2.913262000      1.993954000      3.130463000
C       -6.627885000      4.399028000      3.373956000
N        7.030313000      1.040203000      3.004761000
N        7.200807000     -0.276987000      3.151166000
N        6.092413000     -0.820560000      3.619173000
N        5.154378000      0.133679000      3.783275000
N        5.223649000      2.547234000      3.364092000
N        3.932094000      2.505839000      3.487660000
N        3.403433000      3.723042000      3.481010000
N        1.343576000      2.507236000      3.568550000
H        1.755507000      1.787849000      3.532435000
H        0.495861000      2.499561000      3.535720000
N        1.394013000      4.804731000      3.504143000
H        0.504666000      4.838611000      3.495976000
H        1.866553000      5.560069000      3.363215000
C        5.765080000      1.257189000      3.396283000
C        2.038260000      3.652560000      3.519179000
O        4.933675000     -3.434988000     -1.165964000
H        4.668536000     -4.088345000     -1.603245000
O        2.601616000     -0.200720000      2.178469000
H        3.286186000      0.092606000      2.517396000
H        2.423263000      0.431010000      1.635474000
O        1.792081000     -4.002434000      2.924156000
H        2.187096000     -4.655288000      3.165012000
H        1.106241000     -4.325226000      2.797155000
Ba       2.983369000     -2.617413000      0.760108000
O        1.216132000     -4.018796000     -0.891842000
H        1.154164000     -4.048365000     -1.703663000
H        1.343059000     -4.787630000     -0.607079000
O        2.226592000     -0.802286000     -1.270058000
H        2.866163000     -0.701529000     -1.758678000
H        2.095823000     -0.114539000     -0.901981000
O        5.281514000     -3.158285000      2.273335000
H        5.138209000     -3.708478000      2.798641000
H        5.095925000     -2.863405000     -1.745020000
H        5.517539000     -2.534258000      2.665807000
N        6.371984000     -1.193501000      0.056202000
N        5.151348000     -0.745205000      0.416537000
N        5.081597000      0.554201000      0.203396000
N        6.247399000      0.994019000     -0.309661000
N        8.318733000     -0.212157000     -0.851449000
N        8.851040000      0.932226000     -1.033654000
N       10.123329000      0.828236000     -1.441332000
N       11.935012000      2.111537000     -1.965062000
H       12.361919000      1.343152000     -1.984433000
H       12.238437000      2.834632000     -2.251354000
N        9.932709000      3.192661000     -1.626598000
H       10.332548000      3.959322000     -1.665193000
H        9.113680000      3.146660000     -1.443668000
C        7.006971000     -0.103341000     -0.384306000
C       10.644366000      2.072026000     -1.669316000
Ba      -1.479300000     -3.265093000     -0.241659000
O        0.287938000     -1.863711000      1.410291000
O       -8.519463000     -1.229611000     -0.131617000
H       -8.620722000     -1.329991000     -0.933767000
H       -8.599489000     -0.423467000      0.047364000
Ba      -5.736849000     -1.913960000      0.080231000
O       -7.117435000     -3.007867000      2.251296000
